# Supplementary material for: DNA methylation–mediated Rbpjk suppression protects against fracture nonunion caused by systemic inflammation
Source: J Clin Invest. 2024 Feb 1;134(3):e168558. doi: 10.1172/JCI168558 (PMC10849763; doi:10.1172/JCI168558)
Supplement: Supplemental data set 1 [file jci-134-168558-s059.zip]

Archive with 4 entries (4 files):
- dCas9-Dnmt3a-Rbpj_1-9_R1_001.fastq.gz
- dCas9-Dnmt3a-Rbpj_1-9_R2_001.fastq.gz
- dCas9-Dnmt3a-scramble_R1_001.fastq.gz
- dCas9-Dnmt3a-scramble_R2_001.fastq.gz
