# Supplementary material for: DNA methylation–mediated Rbpjk suppression protects against fracture nonunion caused by systemic inflammation
Source: J Clin Invest. 2024 Feb 1;134(3):e168558. doi: 10.1172/JCI168558 (PMC10849763; doi:10.1172/JCI168558)
Supplement: Supporting data values [file jci-134-168558-s060.xlsx]

## Sheet: Fig. 2B
Ikk2			Sox9			Col2a1			Ikk2			Alp			Spp1
Control	Ikk2ca		Control	Ikk2ca		Control	Ikk2ca		Control	Ikk2ca		Control	Ikk2ca		Control	Ikk2ca
1.008	6.02117		1.139	0.732346		0.938	0.365		0.986	3.363		1.171	0.063		0.997	0.608
1.002	5.41613		1.059	0.673121		1.171	0.332		1.023	3.354		0.82	0.069		1.027	0.598
0.989	3.24101		1.03	0.785877		0.891	0.273		0.991	3.501		1.01	0.086		0.977	0.518

## Sheet: Fig. 2D
Mesenchyme			Cartilage			Bone
Control	Ikk2caPrx1		Control	Ikk2caPrx1		Control	Ikk2caPrx1
0.6324	0.2194		0.5742	0.2621		1.1132	0.7313
0.5714	0.1552		0.5214	0.2424		1.1944	0.6641
0.5341	0.1913		0.5136	0.2716		0.9432	0.4932
0.5229	0.1685		0.4822	0.2493		1.0437	0.4031
0.5147	0.1783		0.4318	0.1892		1.3977	0.4138

## Sheet: Fig. 2F
Bony callus volume			BV/TV
Control	Ikk2caPrx1		Control	Ikk2caPrx1
1.4012	0.5762		0.7325	0.3041
1.3124	0.6112		0.6899	0.3394
1.4214	0.4823		0.6324	0.3443
1.6424	0.7131		0.6275	0.3621
1.4999	0.3934		0.6136	0.2186

## Sheet: Fig. 3A
Rbpjk
Control	Ikk2ca
1.06	4.11
1.048	5.589
0.892	4.578

## Sheet: Fig. 4A
Methylation %
Control	Ikk2ca
84.2563	55.2538
70.7365	49.6591
78.2174	67.2421

## Sheet: Fig. 4C
Dnmt1			Dnmt3a			Dnmt3b
Control	Ikk2ca		Control	Ikk2ca		Control	Ikk2ca
0.893	1.059		1.135	0.952		1.165	0.475
1.007	1.152		0.99	1.202		1.016	0.41
1.1	0.913		0.875	0.779		0.82	0.438

## Sheet: Fig. 4D
Rbpjk
Control	Ikk2ca	Dnmt3b GOF	Ikk2ca; Dnmt3b GOF
1.025	4.289	1.123	1.168
0.98	4.441	1.038	1.241
0.995	4.331	0.921	1.149

## Sheet: Fig. 6B
Mesenchyme			Cartilage			Bone
Control	RbpjkPrx1		Control	RbpjkPrx1		Control	RbpjkPrx1
0.024	0.6231		0.0131	0.5991		0.0758	0.7415
0.0412	0.5165		0.0562	0.5089		0.0859	0.6152
0.0197	0.4236		0.0391	0.3582		0.1232	0.5315
0.1251	0.3652		0.0162	0.3754		0.0514	0.5246
0.0743	0.4941		0.0515	0.4341		0.0086	0.6083

## Sheet: Fig. 6D
Bony callus volume			BV/TV
Control	RbpjkPrx1		Control	RbpjkPrx1
0.1525	0.8526		0.1379	0.4527
0.2315	0.7782		0.0272	0.3949
0.1067	0.9125		0.1023	0.5088
0.065	1.1109		0.0446	0.5629
0.1084	0.9442		0.0852	0.3805

## Sheet: Fig. 6E
Max torque			Displacement
Control	RbpjkPrx1		Control	RbpjkPrx1
6.31462	14.1116		52.3661	15.4039
2.49302	11.422		84.1324	25.6631
2.20341	16.6664		82.4396	14.3832
1.10201	9.23142		91.2932	20.5183
3.00244	11.263		78.9431	12.3315

[truncated: 24 more sheets: Fig. 7C, Fig. 7E, Fig. 7F, Fig. S2B, Fig. S4A, Fig. S4B, Fig. S4C, Fig. S5B, Fig. S6B, Fig. S7B, Fig. S8, Fig. S9, Fig. S10B, Fig. S11, Fig. S12, Fig. S13B, Fig. S15, Fig. S16, Fig. S17, Fig. S18B …]
